# Supplementary material for: Different Prognostic Values of Dual-Time-Point FDG PET/CT Imaging Features According to Treatment Modality in Patients with Non-Small Cell Lung Cancer
Source: Tomography. 2022 Apr 8;8(2):1066–78. doi: 10.3390/tomography8020087 (PMC9028882; doi:10.3390/tomography8020087)
Supplement: Supplementary file 1 [file tomography-08-00087-s001.zip]

Archive with 1 entries (1 files):
- tomography-1662694-supplementary.pdf
